# Supplementary material for: Convergent Evolution of Adhesive Properties in Leaf Insect Eggs and Plant Seeds: Cross-Kingdom Bioinspiration
Source: Biomimetics (Basel). 2022 Oct 22;7(4):173. doi: 10.3390/biomimetics7040173 (PMC9680409; doi:10.3390/biomimetics7040173)
Supplement: Supplementary file 1 [file biomimetics-07-00173-s001.zip]

Archive with 1 entries (1 files):
- biomimetics-1950279-supplementary.xlsx
