# Supplementary material for: Convergent Evolution of Adhesive Properties in Leaf Insect Eggs and Plant Seeds: Cross-Kingdom Bioinspiration
Source: Biomimetics (Basel). 2022 Oct 22;7(4):173. doi: 10.3390/biomimetics7040173 (PMC9680409; doi:10.3390/biomimetics7040173)
Supplement: Supplementary file 1 [file biomimetics-07-00173-s001.zip › biomimetics-1950279-supplementary.xlsx]

## Sheet: Phyllium
				Excel Sheet S1: force measurements
Sample	Roughness					sample	surface chemistry (contact angle)				sample	Attachment 1	Attachment 2	Attachment 3	Attachment 4	Attachment 5	Attachment 6
	0my	1my	12my	440my			38°	83°	99°		egg#1	189.94	303.27	60.55	77.73	6.86	6.045
egg#1	59.697	115.413	90.947	237.796		egg#1	7.6	59.697	366.788		egg#2	87.513	269.15	175.09	74.364	0	0
egg#2	47.133	409.17	57.05	341.649		egg#2	80.1	47.133	404.23		egg#3	143.677	78.548	107	13.78	9.69	8.545
egg#3	122.144	140.313	353.847	204.95		egg#3	110.4	122.144	491.89		egg#4	60.2675	187.31	208.15	23.43	22.52	11.04
egg#4	122.74	102.915	35.42	343.36		egg#4	4.43	122.74	1479.76		egg#5	88.41	125.69	63.1	40.2283	13.06	15.3
egg#5	200.738	128.965	147.1	202.56		egg#5	34.163	200.738	764.69		egg#6	113.962	192.794	122.778	38.4285	19.144	12.43
egg#6	209.626	126.43	89.88	239.377		egg#6	47.425	209.626	671.73		egg#7	88.41	187.31	107	40.2283	20.45	7.65
egg#7	354.69	254.579	22.52	215.219		egg#7	31.58	454.69	1311.7		egg#8	101.186	190.052	114.889	39.3284	19.797	13.45
egg#8	187.62	46.37	101.35	25.33		egg#8	50.19	187.62	500.41		seed0µ#1	2303.57	18.2355	1.8622
egg#9	41.99	193.11	384.51	4.4		egg#9	411.15	41.99	623.04		seed0µ#2	110.04	15.051	2.4806
egg#10	384.1	89.39	82.32	35.99		egg#10	19.11	384.1	841.03		seed0µ#3	810.16	13.7772	0
egg#11	321.79	299.43	199.29	274.75		egg#11	18.59	321.79	451.16		seed0µ#4	2565.92	0	24.7441
egg#12	253.5	124.25	36.31	264.39		egg#12	140.18	253.5	820.04		seed0µ#5	894.05	0	0
egg#13	165.65	356.6	166.03	181.51		egg#13	29.51	165.65	837.27		seed0µ#6	12.43	0	851.587
egg#14	158.12	77.28	237.7	20.32		egg#14	118.03	158.12	900.23		seed0µ#7	2.9	42.4379	20.4151
egg#15	30.75	39.97	314.05	41.05		egg#15	171.33	30.75	584.9		seed0µ#8	1067.47	0	0
egg#16	53.59	194.34	107.53	58.61		egg#16	190.47	53.59	823.77		seed0µ#9	110.48	0	0
egg#17	159.94	144.92	100.56	68.64		egg#17	95.96	159.94	1071.09		seed0µ#10	1933.28	1281.22	961.677
egg#18	60.59	64.1	177	30.45		egg#18	280.64	60.59	343.5		seed0µ#11	2.74	0	0
egg#19	18.59	149.56	46.97	8.99		egg#19	187.2	18.59	872.24		seed0µ#12	1469.87	220.771	74.2185
egg#20	190.89	67.75	142.19	35.35		egg#20	361.47	190.89	866.52		seed0µ#13	1.11	2.9498	1.2438
egg#21	42.43	369.01	439.14	25.12		seed#1	10.5538	2303.57	1651.78		seed0µ#14	34.55	0	78.5475
egg#22	137.29	319.58	229.19	61.22		seed#2	22.519	110.04	2853.46		seed0µ#15	32.65	0	0
egg#23	59.9	286.23	100.42	273.26		seed#3	1480.45	810.16	2762.06		seed1µ#1	208.432	18.1295	39.2534
egg#24	89.3	110.38	477.2	207.06		seed#4	37.0207	2565.92	3539.02		seed1µ#2	26.0736	0	0
egg#25	121.26	21.07	112.35	206.35		seed#5	37.1593	894.05	1498.24		seed1µ#3	2.8907	14.7061	69.8248
egg#26	155.23	29.96	313.52	44.24		seed#6	946.29	12.43	1866.29		seed1µ#4	30.9977	0	0
egg#27	65.39	510	112.04	104.99		seed#7	1806.21	2.9	29.9536		seed1µ#5	13.3252	1497.38	138.534
egg#28	97.78	404.12	333.87	67.49		seed#8	4.355	1067.47	803.73		seed1µ#6	58.7762	1064.07	0
egg#29	313.65	400.79	285.69	81.07		seed#9	1483.9	110.48	2189.43		seed1µ#7	2.2215	0	0
egg#30	101.15	453.95	312.52	106.18		seed#10	38.3159	1933.28	2592.95		seed1µ#8	374.974	755.44	303.552
egg#31	163.17	239.31	479.55	29.38		seed#11	1274.87	2.74	1604.99		seed1µ#9	2262.43	774.998	102.944
egg#32	123.14	143.54	122.33	82.35		seed#12	3.0734	1469.87	105.95		seed1µ#10	1342.74	0	0
seed#1	2303.57	208.432	16.275	6.6738		seed#13	26.782	1.11	733.336		seed1µ#11	2213.1	0	0
seed#2	110.04	26.0736	41.7052	0.5767		seed#14	56.5591	34.55	56.0048		seed1µ#12	2011.28	611.045	878.456
seed#3	810.16	2.8907	36.605	17.6134		seed#15	3.3481	32.65	2651.15		seed1µ#13	91.227	1635.96	5.4974
seed#4	2565.92	30.9977	111.303	2.4529							seed1µ#14	1667.23	1532.49	74.2831
seed#5	894.05	13.3252	8.9136	57.1134							seed1µ#15	35.0603	1.0391	2.4806
seed#6	12.43	58.7762	6.906	1.6853							seed12µ#1	16.275	0	0
seed#7	2.9	2.2215	8.3366	2090.07							seed12µ#2	41.7052	1302.99	0
seed#8	1067.47	374.974	0.5767	2666.76							seed12µ#3	36.605	2049.82	250.468
seed#9	110.48	2262.43	189.587	4.8984							seed12µ#4	111.303	46.9745	0
seed#10	1933.28	1342.74	20.3743	48.3973							seed12µ#5	8.9136	0	0
seed#11	2.74	2213.1	1072.19	2426.11							seed12µ#6	6.906	0	0
seed#12	1469.87	2011.28	1850.42	8.8909							seed12µ#7	8.3366	0	9.9557
seed#13	1.11	91.227	1531.35	1688.94							seed12µ#8	0.5767	0	0
seed#14	34.55	1667.23	10.394	2528.36							seed12µ#9	189.587	0	0
seed#15	32.65	35.0603	4.355	5.6365							seed12µ#10	20.3743	0	0
											seed12µ#11	1072.19	0	29.7006
											seed12µ#12	1850.42	2092.46	0
											seed12µ#13	1531.35	0	0
											seed12µ#14	10.394	0	0
											seed12µ#15	4.355	32.552	0
											seed440#1	6.6738	2.3129	0
											seed440#2	0.5767	0	0
											seed440#3	17.6134	0	307.374
											seed440#4	2.4529	0	0
											seed440#5	57.1134	78.7415	77.3107
											seed440#6	1.6853	28.426	0
											seed440#7	2090.07	25.8784	3.7175
											seed440#8	2666.76	3316.77	0.6253
											seed440#9	4.8984	0	0
											seed440#10	48.3973	57.0867	16.0861
											seed440#11	2426.11	3363.9	56.284
											seed440#12	8.8909	0	0
											seed440#13	1688.94	387.801	183.078
											seed440#14	2528.36	26.5153	703.796
											seed440#15	5.6365	0	0
